# Supplementary material for: A study on multi-objective optimization for the location selection of smart underground parking facilities in high-density urban areas of megacities: A case study of Jing’an district, Shanghai
Source: PLoS One. 2025 Jun 20;20(6):e0326455. doi: 10.1371/journal.pone.0326455 (PMC12180650; doi:10.1371/journal.pone.0326455)
Supplement: S1 Table — (XLSX) [file pone.0326455.s001.xlsx]

## Sheet: Sheet1
Module	A	B	C	D
Diameter	12m	14m	20m	23m
Capacity	50	100	176	220
Underground Depth	50m
Construction Cost	20 million RMB	30 million RMB	50 million RMB	65 million RMB
Features	Space-efficient	Widely adaptable	Highly efficient	Large capacity
