# Supplementary material for: A study on multi-objective optimization for the location selection of smart underground parking facilities in high-density urban areas of megacities: A case study of Jing’an district, Shanghai
Source: PLoS One. 2025 Jun 20;20(6):e0326455. doi: 10.1371/journal.pone.0326455 (PMC12180650; doi:10.1371/journal.pone.0326455)
Supplement: S2 Table — (XLSX) [file pone.0326455.s002.xlsx]

## Sheet: IGD_results
Pc	Pm	Run	IGD
0.6	0.05	1	0.06291
0.6	0.05	2	0.07306
0.6	0.05	3	0.05906
0.6	0.05	4	0.05859
0.6	0.05	5	0.06274
0.6	0.05	6	0.05952
0.6	0.05	7	0.06972
0.6	0.05	8	0.05715
0.6	0.05	9	0.05676
0.6	0.05	10	0.06081
0.6	0.05	11	0.06046
0.6	0.05	12	0.07429
0.6	0.05	13	0.06871
0.6	0.05	14	0.06381
0.6	0.05	15	0.05632
0.6	0.05	16	0.06811
0.6	0.05	17	0.05761
0.6	0.05	18	0.05451
0.6	0.05	19	0.07007
0.6	0.05	20	0.06511
0.6	0.05	21	0.06855
0.6	0.05	22	0.06512
0.6	0.05	23	0.06818
0.6	0.05	24	0.05959
0.6	0.05	25	0.05741
0.6	0.05	26	0.06718
0.6	0.05	27	0.05872
0.6	0.05	28	0.05937
0.6	0.05	29	0.06071
0.6	0.05	30	0.06342
0.6	0.1	1	0.06314
0.6	0.1	2	0.05724
0.6	0.1	3	0.06567
0.6	0.1	4	0.07347
0.6	0.1	5	0.06981
0.6	0.1	6	0.06662
0.6	0.1	7	0.06138
0.6	0.1	8	0.05864
0.6	0.1	9	0.06011
0.6	0.1	10	0.05916
0.6	0.1	11	0.06515
0.6	0.1	12	0.06865
0.6	0.1	13	0.06612
0.6	0.1	14	0.06552
0.6	0.1	15	0.06326
0.6	0.1	16	0.06842
0.6	0.1	17	0.05902
0.6	0.1	18	0.06792
0.6	0.1	19	0.06711
0.6	0.1	20	0.06091
0.6	0.1	21	0.06142
0.6	0.1	22	0.06317
0.6	0.1	23	0.06187
0.6	0.1	24	0.05821
0.6	0.1	25	0.06775
0.6	0.1	26	0.05525
0.6	0.1	27	0.06015
0.6	0.1	28	0.07481
0.6	0.1	29	0.06606
0.6	0.1	30	0.04316
0.6	0.15	1	0.07034
0.6	0.15	2	0.06241
0.6	0.15	3	0.06994
0.6	0.15	4	0.06857
0.6	0.15	5	0.06248
0.6	0.15	6	0.06136
0.6	0.15	7	0.07189
0.6	0.15	8	0.07815
0.6	0.15	9	0.06756
0.6	0.15	10	0.06939
0.6	0.15	11	0.06512
0.6	0.15	12	0.06648
0.6	0.15	13	0.05963
0.6	0.15	14	0.06821
0.6	0.15	15	0.06873
0.6	0.15	16	0.06631
0.6	0.15	17	0.06832
0.6	0.15	18	0.06606
0.6	0.15	19	0.07433
0.6	0.15	20	0.06743
0.6	0.15	21	0.06909
0.6	0.15	22	0.07249
0.6	0.15	23	0.06873
0.6	0.15	24	0.06977
0.6	0.15	25	0.05889
0.6	0.15	26	0.06658
0.6	0.15	27	0.07715
0.6	0.15	28	0.06971
0.6	0.15	29	0.07281
0.6	0.15	30	0.06972
0.8	0.05	1	0.05371
0.8	0.05	2	0.06699
0.8	0.05	3	0.06491
0.8	0.05	4	0.06268
0.8	0.05	5	0.06099
0.8	0.05	6	0.06366
0.8	0.05	7	0.06076
0.8	0.05	8	0.06045
0.8	0.05	9	0.05643
0.8	0.05	10	0.07121
0.8	0.05	11	0.06081
0.8	0.05	12	0.04933
0.8	0.05	13	0.05755
0.8	0.05	14	0.06939
0.8	0.05	15	0.05621
0.8	0.05	16	0.07131
0.8	0.05	17	0.05651
0.8	0.05	18	0.05753
0.8	0.05	19	0.06338
0.8	0.05	20	0.05832
0.8	0.05	21	0.06476
0.8	0.05	22	0.05696
0.8	0.05	23	0.06411
0.8	0.05	24	0.06646
0.8	0.05	25	0.07201
0.8	0.05	26	0.05689
0.8	0.05	27	0.06088
0.8	0.05	28	0.05793
0.8	0.05	29	0.05947
0.8	0.05	30	0.06752
0.8	0.1	1	0.05655
0.8	0.1	2	0.06752
0.8	0.1	3	0.06311
0.8	0.1	4	0.07454
0.8	0.1	5	0.06548
0.8	0.1	6	0.06407
0.8	0.1	7	0.07067
0.8	0.1	8	0.06322
0.8	0.1	9	0.07171
0.8	0.1	10	0.06078
0.8	0.1	11	0.05571
0.8	0.1	12	0.06634
0.8	0.1	13	0.07016
0.8	0.1	14	0.06142
0.8	0.1	15	0.06201
0.8	0.1	16	0.07089
0.8	0.1	17	0.06955
0.8	0.1	18	0.06045
0.8	0.1	19	0.07229
0.8	0.1	20	0.06474
0.8	0.1	21	0.06949
0.8	0.1	22	0.05912
0.8	0.1	23	0.05765
0.8	0.1	24	0.06033
0.8	0.1	25	0.07112
0.8	0.1	26	0.05302
0.8	0.1	27	0.05513
0.8	0.1	28	0.07082
0.8	0.1	29	0.06363
0.8	0.1	30	0.06821
0.8	0.15	1	0.06597
0.8	0.15	2	0.07036
0.8	0.15	3	0.07206
0.8	0.15	4	0.07888
0.8	0.15	5	0.06367
0.8	0.15	6	0.06949
0.8	0.15	7	0.06789
0.8	0.15	8	0.06805
0.8	0.15	9	0.08061
0.8	0.15	10	0.07123
0.8	0.15	11	0.06556
0.8	0.15	12	0.06971
0.8	0.15	13	0.07858
0.8	0.15	14	0.06967
0.8	0.15	15	0.06407
0.8	0.15	16	0.06045
0.8	0.15	17	0.06669
0.8	0.15	18	0.06424
0.8	0.15	19	0.06781
0.8	0.15	20	0.06737
0.8	0.15	21	0.07813
0.8	0.15	22	0.07027
0.8	0.15	23	0.07849
0.8	0.15	24	0.07174
0.8	0.15	25	0.05707
0.8	0.15	26	0.06706
0.8	0.15	27	0.06596
0.8	0.15	28	0.06999
0.8	0.15	29	0.06375
0.8	0.15	30	0.06364
0.9	0.05	1	0.06541
0.9	0.05	2	0.05551
0.9	0.05	3	0.05905
0.9	0.05	4	0.06223
0.9	0.05	5	0.06139
0.9	0.05	6	0.06094
0.9	0.05	7	0.06051
0.9	0.05	8	0.05903
0.9	0.05	9	0.05656
0.9	0.05	10	0.06511
0.9	0.05	11	0.06222
0.9	0.05	12	0.06422
0.9	0.05	13	0.06311
0.9	0.05	14	0.05209
0.9	0.05	15	0.05721
0.9	0.05	16	0.06436
0.9	0.05	17	0.06461
0.9	0.05	18	0.05588
0.9	0.05	19	0.06352
0.9	0.05	20	0.05203
0.9	0.05	21	0.06291
0.9	0.05	22	0.06376
0.9	0.05	23	0.06077
0.9	0.05	24	0.06222
0.9	0.05	25	0.06511
0.9	0.05	26	0.05411
0.9	0.05	27	0.05772
0.9	0.05	28	0.05524
0.9	0.05	29	0.05297
0.9	0.05	30	0.07271
0.9	0.1	1	0.06233
0.9	0.1	2	0.05229
0.9	0.1	3	0.06832
0.9	0.1	4	0.06091
0.9	0.1	5	0.06109
0.9	0.1	6	0.06152
0.9	0.1	7	0.06552
0.9	0.1	8	0.05892
0.9	0.1	9	0.06731
0.9	0.1	10	0.06119
0.9	0.1	11	0.07074
0.9	0.1	12	0.07481
0.9	0.1	13	0.06621
0.9	0.1	14	0.07084
0.9	0.1	15	0.07036
0.9	0.1	16	0.06218
0.9	0.1	17	0.05463
0.9	0.1	18	0.06775
0.9	0.1	19	0.05625
0.9	0.1	20	0.07066
0.9	0.1	21	0.07255
0.9	0.1	22	0.07168
0.9	0.1	23	0.05889
0.9	0.1	24	0.06831
0.9	0.1	25	0.06471
0.9	0.1	26	0.06652
0.9	0.1	27	0.06272
0.9	0.1	28	0.07191
0.9	0.1	29	0.06203
0.9	0.1	30	0.06795
0.9	0.15	1	0.08144
0.9	0.15	2	0.07035
0.9	0.15	3	0.07544
0.9	0.15	4	0.06916
0.9	0.15	5	0.06837
0.9	0.15	6	0.07367
0.9	0.15	7	0.07836
0.9	0.15	8	0.06357
0.9	0.15	9	0.05857
0.9	0.15	10	0.05559
0.9	0.15	11	0.07333
0.9	0.15	12	0.07021
0.9	0.15	13	0.07761
0.9	0.15	14	0.07552
0.9	0.15	15	0.06736
0.9	0.15	16	0.07911
0.9	0.15	17	0.05663
0.9	0.15	18	0.06261
0.9	0.15	19	0.06085
0.9	0.15	20	0.06565
0.9	0.15	21	0.06878
0.9	0.15	22	0.06635
0.9	0.15	23	0.07377
0.9	0.15	24	0.05973
0.9	0.15	25	0.07012
0.9	0.15	26	0.07628
0.9	0.15	27	0.06698
0.9	0.15	28	0.07136
0.9	0.15	29	0.06584
0.9	0.15	30	0.07535
