# Supplementary material for: A study on multi-objective optimization for the location selection of smart underground parking facilities in high-density urban areas of megacities: A case study of Jing’an district, Shanghai
Source: PLoS One. 2025 Jun 20;20(6):e0326455. doi: 10.1371/journal.pone.0326455 (PMC12180650; doi:10.1371/journal.pone.0326455)
Supplement: S3 Table — (XLSX) [file pone.0326455.s003.xlsx]

## Sheet: Sheet1
Problem	Run	IGD
DTLZ1	1	0.057231
	2	0.047066
	3	0.051378
	4	0.060783
	5	0.058001
	6	0.036802
	7	0.051164
	8	0.042957
	9	0.043315
	10	0.047144
	11	0.045158
	12	0.054921
	13	0.049756
	14	0.044991
	15	0.047392
	16	0.046571
	17	0.055218
	18	0.042556
	19	0.046417
	20	0.03772
DTLZ2	1	0.072354
	2	0.067132
	3	0.073801
	4	0.072345
	5	0.072155
	6	0.071008
	7	0.069408
	8	0.074687
	9	0.070618
	10	0.070201
	11	0.05842
	12	0.063642
	13	0.056973
	14	0.058429
	15	0.058619
	16	0.059766
	17	0.061366
	18	0.056087
	19	0.060156
	20	0.060574
DTLZ3	1	0.936539
	2	0.925072
	3	1.06268
	4	1.05121
	5	1.03974
	6	0.948006
	7	1.07414
	8	0.913605
	9	0.959473
	10	0.902139
	11	1.08561
	12	0.970941
	13	1.01681
	14	1.02828
	15	1.00534
	16	0.982407
	17	1.09708
	18	0.890672
	19	0.942273
	20	1.04547
DTLZ4	1	0.057036
	2	0.063671
	3	0.066683
	4	0.067538
	5	0.068093
	6	0.069537
	7	0.070306
	8	0.072768
	9	0.077375
	10	0.081092
	11	0.084822
	12	0.071148
	13	0.072095
	14	0.074044
	15	0.074696
	16	0.074783
	17	0.075537
	18	0.075857
	19	0.078121
	20	0.081181
